# Supplementary material for: Tuning of Hydrogel Architectures by Ionotropic Gelation in Microfluidics: Beyond Batch Processing to Multimodal Diagnostics
Source: Biomedicines. 2021 Oct 27;9(11):1551. doi: 10.3390/biomedicines9111551 (PMC8614968; doi:10.3390/biomedicines9111551)
Supplement: Supplementary file 1 [file biomedicines-09-01551-s001.zip]

Archive with 1 entries (1 files):
- biomedicines-1387847-supplementary.pdf
